# Supplementary material for: Surface Plasmon Resonance-Enhanced CdS/FTO Heterojunction for Cu2+ Detection
Source: Sensors (Basel). 2024 Jun 12;24(12):3809. doi: 10.3390/s24123809 (PMC11207611; doi:10.3390/s24123809)
Supplement: Supplementary file 1 [file sensors-24-03809-s001.zip]

Archive with 1 entries (1 files):
- sensors-3007580-supplementary.pdf
